# Supplementary material for: Ester Bonds for Modulation of the Mechanical Properties of Protein Hydrogels
Source: Int J Mol Sci. 2023 Jun 28;24(13):10778. doi: 10.3390/ijms241310778 (PMC10341797; doi:10.3390/ijms241310778)
Supplement: Supplementary file 1 [file ijms-24-10778-s001.zip]

Archive with 1 entries (1 files):
- ijms-2441407-supplementary.pdf
